# Supplementary material for: Efficient Simultaneous Introduction of Premature Stop Codons in Three Tumor Suppressor Genes in PFFs via a Cytosine Base Editor
Source: Genes (Basel). 2022 May 7;13(5):835. doi: 10.3390/genes13050835 (PMC9140995; doi:10.3390/genes13050835)
Supplement: Supplementary file 1 [file genes-13-00835-s001.zip]

Archive with 4 entries (4 files):
- Supplementary Figures S1-S5.pdf
- Supplementary_table_S1.xlsx
- Supplementary_table_S2.xlsx
- Supplementary_table_S3.xlsx
