# Supplementary material for: Efficient Simultaneous Introduction of Premature Stop Codons in Three Tumor Suppressor Genes in PFFs via a Cytosine Base Editor
Source: Genes (Basel). 2022 May 7;13(5):835. doi: 10.3390/genes13050835 (PMC9140995; doi:10.3390/genes13050835)
Supplement: Supplementary file 1 [file genes-13-00835-s001.zip › Supplementary_table_S1.xlsx]

## Sheet: Sheet1
Supplementary Table S1 List of the top 30 differentially expressed genes identified in cells between Tri-Mut and WT groups
Gene name	gene description	Log2FoldChange	padj	Reported functions
TP53	Tumor Protein P53	-2.96837	2.68e-99	regulating cancer progression,control of other aspects of health and disease[1]
KIF12	Kinesin Family Member 12	-9.14581	2.15e-95	antioxidant cascade in beta cells[2]
CDKN1A	Cyclin Dependent Kinase Inhibitor 1A	-3.71772	3.09e-89	regulation of cell growth and cell response to DNA damage[3], cancer therapy[4]
ZMAT3	Zinc Finger Matrin-Type 3	-3.18487	1.04e-78	an important tumor suppressor downstream of p53[5], pemetrexed susceptibility markers[6]
XPC	XPC Complex Subunit, DNA Damage Recognition And Repair Factor	-2.12116	1.16e-72	DNA damage recognition and repair[7], associations between three XPC polymorphisms and risk of cancers[8]
PTGFRN	Prostaglandin F2 Receptor Inhibitor	7.05306	6.39e-68	related to GBM tumorigenesis and survival signaling[9], involved in Alzheimer's Disease progression[10]
FGF2	Fibroblast Growth Factor 2	-6.18974	8.75e-67	induced cell proliferation, cell migration, cell differentiation[11]
TOB1	Transducer Of ERBB2, 1	-2.26827	1.36e-58	a tumor-suppressor protein[12], skeletal muscle development[13]
ZFY	Zinc Finger Protein Y-Linked	-11.2991	3.93e-51	spermatogenesis[14]
EIF1AY	Eukaryotic Translation Initiation Factor 1A Y-Linked	-11.2002	1.4e-50	Non-Obstructive Azoospermia[15], associated with dilated ischemic cardiomyopathy[16]
CCDC50	Coiled-Coil Domain Containing 50	-1.66233	3.46e-47	required for the survival of MCL and CLL cancer cells[17],associated with progressive hearing loss[18]
INKA2	Inka Box Actin Regulator 2	-5.60344	7.43e-46	a novel, direct downstream target of p53[19]
RPS27L	Ribosomal Protein S27 Like	-1.73559	3.67e-39	a p53 target and a physiological p53 regulator,a tumor suppressive role in breast tumorigenesis[20], regulates ICL repair[21]
KDM5D	Lysine Demethylase 5D	-9.85679	2.08e-38	regulation of Prostate cancer[22], H3K4 demethylation[23]
MGMT	O-6-Methylguanine-DNA Methyltransferase	-6.6506	4.93e-34	a role in both cancer aetiology and cancer prevention[24], associated with chemotherapyin glioma[25]
EXOSC7	Exosome Component 7	-0.7362	7.17e-34	Ischemic stroke[26], cervical cancer[27]
ERCC6	ERCC Excision Repair 6, Chromatin Remodeling Factor	-1.48804	7.5e-34	Cockayne syndrome [28]
MDM2	MDM2 Proto-Oncogene	-2.15233	2.82e-31	maintain the stability of p53 signaling pathway[29], a chromatin modifier[30]
CCNG1	Cyclin G1	-2.16863	3.26e-31	earliest cell cycle, Cyclin G1/Mdm2/p53 axis[31], high-grade serous ovarian cancer (HGSOC) tumorigenesis and progression[32]
SLC5A7	Solute Carrier Family 5 Member 7	-8.20723	5.75e-29	autosomal dominant dHMN[33], related to congenital myasthenic syndrome type 20[34]
AKR1C2	Aldo-Keto Reductase Family 1 Member C2	-4.63981	4.21e-28	Cisplatin resistance in human bladder cancer cells[35], peritoneal endometriosis[36]
SUSD4	Sushi Domain Containing 4	-8.6733	8.28e-28	relatived to colon, lung and breast cancer[37], Influences Nervous-System Function and Neuronal Morphology in Mice[38]
PCDH17	Protocadherin 17	-2.37937	1.69e-27	Nasopharyngeal Carcinoma, a tumor suppressor[39], cell cycle of hepatocellular carcinoma (HCC)[40]
COL9A3	Collagen Type IX Alpha 3 Chain	6.89749	4.53e-27	Intervertebral disk degeneration[41], Stickler Syndrome[42]
CDH8	Cadherin 8	-6.80979	1.49e-26	a role in cell migration, apoptosis and proliferation[43]
DCAF7	DDB1 And CUL4 Associated Factor 7	-1.42221	3.77e-24	craniofacial development[44]
MRC2	Mannose Receptor C Type 2	-1.6302	2.23e-23	collagen metabolism in osteoblasts[45], cancer metastasis[46]
POLK	DNA Polymerase Kappa	-1.19206	1.03e-22	cancer-associated single-nucleotide polymorphisms[47]
ACE	Angiotensin I Converting Enzyme	-3.61265	2.58e-22	regulation of blood pressure and electrolyte fluid homeostasis[48], management of ischemic heart disease[49]
SCD	Stearoyl-CoA Desaturase	2.37119	3.79e-22	cell growth, survival, differentiation, metabolic regulation and signal transduction[50]
References
[1] K.H. Vousden, and D.P. Lane, p53 in health and disease. Nature reviews. Molecular cell biology 8 (2007) 275-83.
[2] W. Yang, Y. Tanaka, M. Bundo, and N. Hirokawa, Antioxidant signaling involving the microtubule motor KIF12 is an intracellular target of nutrition excess in beta cells. Developmental cell 31 (2014) 202-14.
[3] A.R. Choudhury, Z. Ju, M.W. Djojosubroto, A. Schienke, A. Lechel, S. Schaetzlein, H. Jiang, A. Stepczynska, C. Wang, J. Buer, H.W. Lee, T. von Zglinicki, A. Ganser, P. Schirmacher, H. Nakauchi, and K.L. Rudolph, Cdkn1a deletion improves stem cell function and lifespan of mice with dysfunctional telomeres without accelerating cancer formation. Nature genetics 39 (2007) 99-105.
[4] N.N. Kreis, F. Louwen, and J. Yuan, The Multifaceted p21 (Cip1/Waf1/CDKN1A) in Cell Differentiation, Migration and Cancer Therapy. Cancers 11 (2019).
[5] K.T. Bieging-Rolett, A.M. Kaiser, D.W. Morgens, A.M. Boutelle, J.A. Seoane, E.L. Van Nostrand, C. Zhu, S.L. Houlihan, S.S. Mello, B.A. Yee, J. McClendon, S.E. Pierce, I.P. Winters, M. Wang, A.J. Connolly, S.W. Lowe, C. Curtis, G.W. Yeo, M.M. Winslow, M.C. Bassik, and L.D. Attardi, Zmat3 Is a Key Splicing Regulator in the p53 Tumor Suppression Program. Molecular cell 80 (2020) 452-469.e9.
[6] Y. Wen, E.R. Gamazon, W.K. Bleibel, C. Wing, S. Mi, B.E. McIlwee, S.M. Delaney, S. Duan, H.K. Im, and M.E. Dolan, An eQTL-based method identifies CTTN and ZMAT3 as pemetrexed susceptibility markers. Human molecular genetics 21 (2012) 1470-80.
[7] J.P. Melis, M. Luijten, L.H. Mullenders, and H. van Steeg, The role of XPC: implications in cancer and oxidative DNA damage. Mutation research 728 (2011) 107-17.
[8] L. Qiu, Z. Wang, X. Shi, and Z. Wang, Associations between XPC polymorphisms and risk of cancers: A meta-analysis. European journal of cancer (Oxford, England : 1990) 44 (2008) 2241-53.
[9] B. Aguila, A.B. Morris, R. Spina, E. Bar, J. Schraner, R. Vinkler, J.W. Sohn, and S.M. Welford, The Ig superfamily protein PTGFRN coordinates survival signaling in glioblastoma multiforme. Cancer letters 462 (2019) 33-42.
[10] S. Muraoka, M.P. Jedrychowski, K. Yanamandra, S. Ikezu, S.P. Gygi, and T. Ikezu, Proteomic Profiling of Extracellular Vesicles Derived from Cerebrospinal Fluid of Alzheimer's Disease Patients: A Pilot Study. Cells 9 (2020).
[11] Y.R. Yun, J.E. Won, E. Jeon, S. Lee, W. Kang, H. Jo, J.H. Jang, U.S. Shin, and H.W. Kim, Fibroblast growth factors: biology, function, and application for tissue regeneration. Journal of tissue engineering 2010 (2010) 218142.
[12] H.S. Lee, J. Kundu, R.N. Kim, and Y.K. Shin, Transducer of ERBB2.1 (TOB1) as a Tumor Suppressor: A Mechanistic Perspective. International journal of molecular sciences 16 (2015) 29815-28.
[13] J. Yuan, J.Y. Cao, Z.L. Tang, N. Wang, and K. Li, Molecular characterization of Tob1 in muscle development in pigs. International journal of molecular sciences 12 (2011) 4315-26.
[14] Y.S. Zhang, Y.C. Du, L.R. Sun, X.H. Wang, S.B. Liu, J.F. Xi, C.C. Li, R.W. Ying, S. Jiang, X.Z. Wang, H. Shen, and B. Jia, A genetic method for sex determination in Ovis spp. by interruption of the zinc finger protein, Y-linked (ZFY) gene on the Y chromosome. Reproduction, fertility, and development 30 (2018) 1161-1168.
[15] E. Yarahmadi, P. Borjian Boroujeni, M. Totonchi, and H. Gourabi, Genotyping of the EIF1AY Gene in Iranian Patients with Non-Obstructive Azoospermia. Current urology 13 (2019) 46-50.
[16] A. Yu, J. Zhang, H. Liu, B. Liu, and L. Meng, Identification of nondiabetic heart failure-associated genes by bioinformatics approaches in patients with dilated ischemic cardiomyopathy. Experimental and therapeutic medicine 11 (2016) 2602-2608.
[17] A. Farfsing, F. Engel, M. Seiffert, E. Hartmann, G. Ott, A. Rosenwald, S. Stilgenbauer, H. Döhner, M. Boutros, P. Lichter, and A. Pscherer, Gene knockdown studies revealed CCDC50 as a candidate gene in mantle cell lymphoma and chronic lymphocytic leukemia. Leukemia 23 (2009) 2018-26.
[18] S. Modamio-Hoybjor, A. Mencia, R. Goodyear, I. del Castillo, G. Richardson, F. Moreno, and M.A. Moreno-Pelayo, A mutation in CCDC50, a gene encoding an effector of epidermal growth factor-mediated cell signaling, causes progressive hearing loss. American journal of human genetics 80 (2007) 1076-89.
[19] Y.Y. Liu, C. Tanikawa, K. Ueda, and K. Matsuda, INKA2, a novel p53 target that interacts with the serine/threonine kinase PAK4. International journal of oncology 54 (2019) 1907-1920.
[20] X. Xiong, X. Liu, H. Li, H. He, Y. Sun, and Y. Zhao, Ribosomal protein S27-like regulates autophagy via the β-TrCP-DEPTOR-mTORC1 axis. Cell death & disease 9 (2018) 1131.
[21] S. Sun, H. He, Y. Ma, J. Xu, G. Chen, Y. Sun, and X. Xiong, Inactivation of ribosomal protein S27-like impairs DNA interstrand cross-link repair by destabilization of FANCD2 and FANCI. Cell death & disease 11 (2020) 852.
[22] Z. Jangravi, M. Najafi, and M. Shabani, Investigation of Histone Lysine-Specific Demethylase 5D KDM5D) Isoform Expression in Prostate Cancer Cell Lines: a System Approach. Iranian biomedical journal 20 (2016) 117-21.
[23] H. Mizukami, J.D. Kim, S. Tabara, W. Lu, C. Kwon, M. Nakashima, and A. Fukamizu, KDM5D-mediated H3K4 demethylation is required for sexually dimorphic gene expression in mouse embryonic fibroblasts. Journal of biochemistry 165 (2019) 335-342.
[24] S.L. Gerson, MGMT: its role in cancer aetiology and cancer therapeutics. Nature reviews. Cancer 4 (2004) 296-307.
[25] W. Yu, L. Zhang, Q. Wei, and A. Shao, O(6)-Methylguanine-DNA Methyltransferase (MGMT): Challenges and New Opportunities in Glioma Chemotherapy. Frontiers in oncology 9 (2019) 1547.
[26] B. Feng, X. Meng, H. Zhou, L. Chen, C. Zou, L. Liang, Y. Meng, N. Xu, H. Wang, and D. Zou, Identification of Dysregulated Mechanisms and Potential Biomarkers in Ischemic Stroke Onset. International journal of general medicine 14 (2021) 4731-4744.
[27] Y.W. Choi, S.M. Bae, Y.W. Kim, H.N. Lee, Y.W. Kim, T.C. Park, D.Y. Ro, J.C. Shin, S.J. Shin, J.S. Seo, and W.S. Ahn, Gene expression profiles in squamous cell cervical carcinoma using array-based comparative genomic hybridization analysis. International journal of gynecological cancer : official journal of the International Gynecological Cancer Society 17 (2007) 687-96.
[28] D.C. Baas, D.D. Despriet, T.G. Gorgels, J. Bergeron-Sawitzke, A.G. Uitterlinden, A. Hofman, C.M. van Duijn, J.E. Merriam, R.T. Smith, G.R. Barile, J.B. ten Brink, J.R. Vingerling, C.C. Klaver, R. Allikmets, M. Dean, and A.A. Bergen, The ERCC6 gene and age-related macular degeneration. PloS one 5 (2010) e13786.
[29] H. Hou, D. Sun, and X. Zhang, The role of MDM2 amplification and overexpression in therapeutic resistance of malignant tumors. Cancer cell international 19 (2019) 216.
[30] M. Wienken, U.M. Moll, and M. Dobbelstein, Mdm2 as a chromatin modifier. Journal of molecular cell biology 9 (2017) 74-80.
[31] A. Al-Shihabi, S.P. Chawla, F.L. Hall, and E.M. Gordon, Exploiting Oncogenic Drivers along the CCNG1 Pathway for Cancer Therapy and Gene Therapy. Molecular therapy oncolytics 11 (2018) 122-126.
[32] Y. Xu, Q. Zhang, C. Miao, S. Dongol, Y. Li, C. Jin, R. Dong, Y. Li, X. Yang, and B. Kong, CCNG1 (Cyclin G1) regulation by mutant-P53 via induction of Notch3 expression promotes high-grade serous ovarian cancer (HGSOC) tumorigenesis and progression. Cancer medicine 8 (2019) 351-362.
[33] C.G. Salter, D. Beijer, H. Hardy, K.E.S. Barwick, M. Bower, I. Mademan, P. De Jonghe, T. Deconinck, M.A. Russell, M.M. McEntagart, B.A. Chioza, R.D. Blakely, J.K. Chilton, J. De Bleecker, J. Baets, E.L. Baple, D. Walk, and A.H. Crosby, Truncating SLC5A7 mutations underlie a spectrum of dominant hereditary motor neuropathies. Neurology. Genetics 4 (2018) e222.
[34] J.M. Pardal-Fernández, M.C. Carrascosa-Romero, S. Álvarez, M.C. Medina-Monzón, M.B. Caamaño, and C. de Cabo, A new severe mutation in the SLC5A7 gene related to congenital myasthenic syndrome type 20. Neuromuscular disorders : NMD 28 (2018) 881-884.
[35] A. Shirato, T. Kikugawa, N. Miura, N. Tanji, N. Takemori, S. Higashiyama, and M. Yokoyama, Cisplatin resistance by induction of aldo-keto reductase family 1 member C2 in human bladder cancer cells. Oncology letters 7 (2014) 674-678.
[36] N. Beranič, P. Brožič, B. Brus, I. Sosič, S. Gobec, and T. Lanišnik Rižner, Expression of human aldo-keto reductase 1C2 in cell lines of peritoneal endometriosis: potential implications in metabolism of progesterone and dydrogesterone and inhibition by progestins. The Journal of steroid biochemistry and molecular biology 130 (2012) 16-25.
[37] E. Englund, B. Reitsma, B.C. King, A. Escudero-Esparza, S. Owen, A. Orimo, M. Okroj, L. Anagnostaki, W.G. Jiang, K. Jirström, and A.M. Blom, The human complement inhibitor Sushi Domain-Containing Protein 4 (SUSD4) expression in tumor cells and infiltrating T cells is associated with better prognosis of breast cancer patients. BMC cancer 15 (2015) 737.
[38] H. Zhu, L.E. Meissner, C. Byrnes, G. Tuymetova, C.J. Tifft, and R.L. Proia, The Complement Regulator Susd4 Influences Nervous-System Function and Neuronal Morphology in Mice. iScience 23 (2020) 100957.
[39] Protocadherin 17 Is a Tumor Suppressor and Is Frequently Methylated in Nasopharyngeal Carcinoma [Retraction]. Cancer management and research 12 (2020) 3257.
[40] Y. Xiang, Y. Yang, C. Lin, J. Wu, and X. Zhang, MiR-23a-3p promoted G1/S cell cycle transition by targeting protocadherin17 in hepatocellular carcinoma. Journal of physiology and biochemistry 76 (2020) 123-134.
[41] D. Huang, X. Deng, K. Ma, F. Wu, D. Shi, H. Liang, S. Chen, and Z. Shao, Association of COL9A3 trp3 polymorphism with intervertebral disk degeneration: a meta-analysis. BMC musculoskeletal disorders 19 (2018) 381.
[42] N.H. Robin, R.T. Moran, and L. Ala-Kokko, Stickler Syndrome. in: M.P. Adam, H.H. Ardinger, R.A. Pagon, S.E. Wallace, L.J.H. Bean, G. Mirzaa, and A. Amemiya, (Eds.), GeneReviews(®), University of Washington, SeattleCopyright © 1993-2021, University of Washington, Seattle. GeneReviews is a registered trademark of the University of Washington, Seattle. All rights reserved., Seattle (WA), 1993.
[43] F. Memi, A.C. Killen, M. Barber, J.G. Parnavelas, and W.D. Andrews, Cadherin 8 regulates proliferation of cortical interneuron progenitors. Brain structure & function 224 (2019) 277-292.
[44] F. Glenewinkel, M.J. Cohen, C.R. King, S. Kaspar, S. Bamberg-Lemper, J.S. Mymryk, and W. Becker, The adaptor protein DCAF7 mediates the interaction of the adenovirus E1A oncoprotein with the protein kinases DYRK1A and HIPK2. Scientific reports 6 (2016) 28241.
[45] Y. Dong, L. Yang, W. Luo, T. Zhu, W. Yan, J. Kong, Z. Yuan, and Q. Zhao, Mannose receptor C type 2 mediates 1,25(OH)(2)D(3)/vitamin D receptor-regulated collagen metabolism through collagen type 5, alpha 2 chain and matrix metalloproteinase 13 in murine MC3T3-E1 cells. Molecular and cellular endocrinology 483 (2019) 74-86.
[46] X. Gai, K. Tu, Z. Lu, and X. Zheng, MRC2 expression correlates with TGFβ1 and survival in hepatocellular carcinoma. International journal of molecular sciences 15 (2014) 15011-25.
[47] H.R. Stern, J. Sefcikova, V.E. Chaparro, and P.J. Beuning, Mammalian DNA Polymerase Kappa Activity and Specificity. Molecules (Basel, Switzerland) 24 (2019).
[48] G. Masuyer, C.J. Yates, E.D. Sturrock, and K.R. Acharya, Angiotensin-I converting enzyme (ACE): structure, biological roles, and molecular basis for chloride ion dependence. Biological chemistry 395 (2014) 1135-49.
[49] M.J. Crowley, B.J. Powers, E.R. Myers, A.J. McBroom, and G.D. Sanders, Angiotensin-converting enzyme inhibitors and angiotensin II receptor blockers for treatment of ischemic heart disease: Future research needs prioritization. American heart journal 163 (2012) 777-782.e8.
[50] K. Kikuchi, and H. Tsukamoto, Stearoyl-CoA desaturase and tumorigenesis. Chemico-biological interactions 316 (2020) 108917.
