# Supplementary material for: Efficient Simultaneous Introduction of Premature Stop Codons in Three Tumor Suppressor Genes in PFFs via a Cytosine Base Editor
Source: Genes (Basel). 2022 May 7;13(5):835. doi: 10.3390/genes13050835 (PMC9140995; doi:10.3390/genes13050835)
Supplement: Supplementary file 1 [file genes-13-00835-s001.zip › Supplementary_table_S2.xlsx]

## Sheet: Sheet1
Supplementary Table S2. Potential OTS and primers for the detection of potential OTS
No.	Sequence(5'-3')	Chromosome	Direction	Mismatches	Primer Name	Primer sequence
TP53-ON	CACTTTTCGACACAGCGTGGTGG	chr12	+	0	TP53-ON-F	CCGACCCTGCCATCTCTG
					TP53-ON-R	CACGGACAAACCCCTCTG
TP53-OTS-1	TGCCTTTCGTCACAGCGTGGTGG	chr5	-	4	TP53-OTS1-F	CCCATGTTCTTACGCCTTTA
					TP53-OTS1-R	TGGGCAAATTCACAGGTAGT
TP53-OTS-2	GACTCTTCGACACTGCGTGAGGG	chr17	-	4	TP53-OTS2-F	AAGAGGCAGAGGATGTGAGAA
					TP53-OTS2-R	GGAGCCCACCTTGTTTTGT
TP53-OTS-3	CACTTTCGGACACAAAGTGGTGG	chr4	-	4	TP53-OTS3-F	TCCAGAAGAACAGCAACAGA
					TP53-OTS3-R	CACCACAGCCACAGCAAT
TP53-OTS-4	CATTTTCTGACACAGAGTGGAGG	chr3	+	4	TP53-OTS4-F	GCCGAAAGAAAACACAAGGA
					TP53-OTS4-R	GCTACCACATCACCACTGC
TP53-OTS-5	CAATTTTGGAAACAGCATGGAGG	chr15	+	4	TP53-OTS5-F	GATAGGGGTCTCAGGGAACAA
					TP53-OTS5-R	CGGCACATCAAGAGTAACATTC
TP53-OTS-6	CACTTTTCGAAACAGAGTCACGG	chr3	+	4	TP53-OTS6-F	GGAGGCTTTGGCTCAGAA
					TP53-OTS6-R	GGGAGTTAGGAAATGGGAAGA
TP53-OTS-7	CTCTTTTAGACACAGCATTGCGG	chr4	-	4	TP53-OTS7-F	TAAGCAAAGCAGGGTCGTG
					TP53-OTS7-R	GGAAAGAAAGAGAAGGGCTCA
TP53-OTS-8	GACTCTTTGACACAGTGTGGAGG	chr3	+	4	TP53-OTS8-F	CCACACTCCAAGCAAAGC
					TP53-OTS8-R	CAACTGCGGCTCAAATGT
TP53-OTS-9	CGCCTTGGGACACAGCGTGGAGG	chr9	-	4	TP53-OTS9-F	GAAGAGGAGGAAGGAGAAGAAGA
					TP53-OTS9-R	GGGGTTGGGTTTGAAGGT
TP53-OTS-10	CACCTTTTGACTCAGCATGGTGG	chr1	-	4	TP53-OTS10-F	CTCTCTCTCATTTTGTTCCCTCA
					TP53-OTS10-R	GTCGCCTTCACTTTCCAGA
PTEN-ON	CCTCAGCCATTGCCTGTGTGTGG	chr14	+	0	PTEN-ON-F	TGTGTATTTGACCATGCAGATCC
					PTEN-ON-R	TCTCTCCTCACAGAATGATTTCTCT
PTEN-OTS-1	CTTCAACCATTGTCTGTGTGTGG	chr4	-	3	PTEN-OTS1-F	ACGGTCTACAGCAAGGCACT
					PTEN-OTS1-R	CACACACTGGGACTATGAACG
PTEN-OTS-2	CCTAAGCCATCACCTGTGTGGGG	chr16	-	3	PTEN-OTS2-F	ATCTGGTTGAAGAGGGAAGG
					PTEN-OTS2-R	GGTGGCTGGTTGTTTTTAGG
PTEN-OTS-3	GCTCAGCCAGTGCCTGTGTGTGG	chr11	-	2	PTEN-OTS3-F	GACCTCCTCGCCATCTGCAT
					PTEN-OTS3-R	TGCACTTGGCCTTCCTATGCT
PTEN-OTS-4	CCTAAATCATCGCCTGTGTGAGG	chr17	+	4	PTEN-OTS4-F	GCCATTGCAGTGACAACCCA
					PTEN-OTS4-R	TTCCTTTCGTCCTCCTGCCC
PTEN-OTS-5	CCTCAGCCATCACCTGTATGTGG	chr7	+	3	PTEN-OTS5-F	GAAACCTTGACGCATGAAAC
					PTEN-OTS5-R	TAGTTCTGCTTTGGCTGCTC
PTEN-OTS-6	GCACAGCCAAAGCCTGTGTGTGG	ch9	+	4	PTEN-OTS6-F	TTGTGGCTAACTCCCCGCTC
					PTEN-OTS6-R	CCGCTGAGCCACAATAGGGA
PTEN-OTS-7	CCTCACCCAATGCCTGTATGAGG	chrX	+	3	PTEN-OTS7-F	CCCAAGGTCACAGAGCTAGGA
					PTEN-OTS7-R	ACAGTGAGAAACCCCAGGACC
PTEN-OTS-8	CCTCAGCCGATGCCTGTATGGGG	chr6	-	3	PTEN-OTS8-F	CCAGTTTCCATTCCAGTTTG
					PTEN-OTS8-R	TGCTAGGAGAGGTTCGGTTC
PTEN-OTS-9	CCTCAACTTTTGCTTGTGTGTGG	chrX	-	4	PTEN-OTS9-F	ACCAACCCCTCAGAGCAGTG
					PTEN-OTS9-R	TGGGCTTGGTGAGTCTCTGC
PTEN-OTS-10	GCTAAGAAATTGCCTGTGTGAGG	chr16	-	4	PTEN-OTS10-F	GCTTCCATGTGCCATGGGTG
					PTEN-OTS10-R	AAGAGCCACGTGACTACCCG
APC-ON	ATGAACAGCTGAACTCCGGAAGG	chr2	+	0	APC-ON-F	GCTCTACTGCCCACTCACAC
					APC-ON-R	CATTGGCTGCTCTTGACCTA
APC-OTS-1	TAGAACAGCTGAATTCCAGAAGG	chr1	-	4	APC-OTS1-F	TTGCGGAAACTTTGACAGCCA
					APC-OTS1-R	GCTGGGCCTTGTTTGTGGAC
APC-OTS-2	AAGGACAACTGAACTCCAGAGGG	chr18	+	4	APC-OTS2-F	TGCTCCCTCTTCACCTGCTG
					APC-OTS2-R	TGGGCAAGAAGTGGACAGGG
APC-OTS-3	TTGAACAGCTGAACTCCATGGGG	chr8	-	4	APC-OTS3-F	GCACATTACGAACGGCCTCC
					APC-OTS3-R	AGCTGCTAGACCACTTAGTAACCT
APC-OTS-4	ATTAACAGCTGAACTCCTGAAGG	chr18	-	2	APC-OTS4-F	ACGACGGGAACTCCTGCAAT
					APC-OTS4-R	GAAGCCGAGGATTGAGCCCT
APC-OTS-5	AAGAATAGATGAACTCAGGATGG	chr5	+	4	APC-OTS5-F	GGCAGTGACCTTATTTCCACAGC
					APC-OTS5-R	ACAGATGACTGACTGACTATTGGGA
APC-OTS-6	CTGAACAGCTGGGCTCCGGGAGG	chr6	+	4	APC-OTS6-F	CCCCACCATTCTTCTCACTT
					APC-OTS6-R	ATTGAACCCGCATCCTCAT
APC-OTS-7	TGCAAAAGCTGAACTCCGGATGG	chr7	-	4	APC-OTS7-F	ATCCACAACCTCACCAACAC
					APC-OTS7-R	GCTGAAGAATGCTGACTATACAGA
APC-OTS-8	ATGAAAAGCTGGACTCCAGTCGG	chr15	+	4	APC-OTS8-F	GTGAGGCCACGGAGGGTTTA
					APC-OTS8-R	GCTACCGACTGCCAGTCTGT
APC-OTS-9	AAGAACAGGTGAACTCCAGGTGG	chr16	-	4	APC-OTS9-F	ACCAACTATATGCTAGACCTTGGATGA
					APC-OTS9-R	GGTTGTTGGGAGGCAGCAAATT
APC-OTS-10	GTGGACAGGTGAGCTCCGGAGGG	chr4	-	4	APC-OTS10-F	CTAAGCACCTCCTCCACCTT
					APC-OTS10-R	ATCGGTCCCCTGTTTGAG
