# Supplementary material for: Efficient Simultaneous Introduction of Premature Stop Codons in Three Tumor Suppressor Genes in PFFs via a Cytosine Base Editor
Source: Genes (Basel). 2022 May 7;13(5):835. doi: 10.3390/genes13050835 (PMC9140995; doi:10.3390/genes13050835)
Supplement: Supplementary file 1 [file genes-13-00835-s001.zip › Supplementary_table_S3.xlsx]

## Sheet: Sheet1
Supplementary Table S3. Forward and reverse primers used for RT-PCR of DEGs
Up-regulated gene	sequence
PTGFRN	F:AGTGGATTGGAGAGCAGGGT
	R:GCGTCCTGCTGAAGTACCAT
COL9A3	F:AAGCCAGGGAAGCCAGGA
	R:AGGCTTCCCCGTTCTCCA
SCD	F:CCACGAACTCCTCCCTGAAG
	R:AACTTGCCCCCTCCATTCTG
THYN1	F:CGGGTAAAGGGCGGTGATTA
	R:TCCCACAGTCTTCAGAGGCT
DCLK1	F:TGCTGAACAAGAAGACGGCT
	R:CTTCTCCGGTCCACATGCAA
TGFB3	F:AAAGCGATACACAGCCACGA
	R:GCTTCTGGTCCCTGCTTCTT
SH2D5	F:AAGGGTCGTGAAACTCGGC
	R:GACAGTCCTTCAGTGCCCAC
MFSD2A	F:TATGGCTAAAGGAGAGGGCG
	R:GATCTGCAGGAAGAACCCCA
CRABP2	F:AAAGTGCTGGGAGTGAACGT
	R:ACCCTCTCCCTTCAAAAGCC
ALX1	F:ACAGCAACGTATCCAGCAGT
	R:TGTCAGTCCTGGGCAAAACT
S100A10	F:GAAGCCCACTGCCATCTGAA
	R:CCAAAAATCCCGGGAACTCC
CMKLR1	F:GAAGGACCAGCCAGCAACT
	R:CCTCTAAAGCAACAATGGTGTCG
VASH2	F:TCACGTTAACAAGAGCGGCT
	R:AGAACTGGGTCCCTGTGTGA
SOX9	F:GAATAAGCCGCACGTCAAGC
	R:TCTTCACCGACTTTCTCCGC
CPE	F:TGTCCGTTTGGCTGCAGT
	R:GGTACTGGGCCAGGAAAATGA
Down-regulated gene	sequence
KIF12	F:GGTGGGGGATGTAAGGTGTG
	R:CACCCTTAGCACCACTTGGA
ZMAT3	F:GTTACCAAAGGGAGGGGAGC
	R:GGGTTCCACTGCATTGCTCA
XPC	F:CAAAGAAAGAGGCTGCCGTG
	R:CTTCATCATCCTCCGCAGCT
EIF1AY	F:CACAAACACCTGAACGCATTG
	R:TCTCATTCTTACCCCTGCGC
CCDC50	F:CTGTTGAGAGCCGGTCCAC
	R:TTCTTGTTCCTGCAGGCTGT
INKA2	F:GAGCGCAGTTTCAGTGGGA
	R: CCCTCCAGAGATCTCCAGCT
